# Supplementary material for: Time-course microarray analysis for identifying candidate genes involved in obesity-associated pathological changes in the mouse colon
Source: Genes Nutr. 2016 Nov 22;11:30. doi: 10.1186/s12263-016-0547-x (PMC5120484; doi:10.1186/s12263-016-0547-x)
Supplement: Additional file 4: Table S3. — Genes affected by high-fat diet at different time points in the colon tissue of C57BL/6N mice. Log2 fold change of ≥1 or ≤−1 corresponds to a fold change of ≥2 or ≤−2, respectively, based on a comparison between high-fat diet- and normal diet-fed mice at each time point (P < 0.05). [file 12263_2016_547_MOESM4_ESM.xlsx]

## Sheet: Table S3
Table S3. Genes affected by high-fat diet at different time points in the colon tissue of C57BL/6N mice.
Week	Symbol	Accession	Definition	Log2 fold change (High-fat diet vs. Normal diet)
2	Ela2a	NM_007919.2	Elastase 2A (Ela2a), mRNA.	5.52343
2	Cpa1	XM_284174.1		4.89293
2	Pnliprp1	NM_018874.2	Pancreatic lipase related protein 1 (Pnliprp1), mRNA.	4.79275
2	Pnlip	NM_026925.3	Pancreatic lipase (Pnlip), mRNA.	4.78291
2	Try4	NM_011646.5	Trypsin 4 (Try4), mRNA.	4.71979
2	Ela3b	NM_026419.1		4.62337
2	1810049H19Rik	NM_001003405.1	RIKEN cDNA 1810049H19 gene (1810049H19Rik), mRNA.	4.61647
2	EG386551	NM_001003664.1	Predicted gene, EG386551 (EG386551), mRNA.	4.42946
2	Cpb1	NM_029706.1	Carboxypeptidase B1 (issue) (Cpb1), mRNA.	4.34638
2	Rnase1	NM_011271.2	Ribonuclease, RNase A family, 1 (pancreatic) (Rnase1), mRNA.	4.26907
2	Ctrb1	NM_025583.1	Chymotrypsinogen B1 (Ctrb1), mRNA.	4.07995
2	Ctrl	NM_023182.2	Chymotrypsin-like (Ctrl), mRNA.	4.0426
2	Reg1	NM_009042.1	Regenerating islet-derived 1 (Reg1), mRNA.	4.03405
2	Amy2-2	NM_001042711.2	Amylase 2-2, pancreatic (Amy2-2), mRNA.	4.02346
2	Cel	NM_009885.1	Carboxyl ester lipase (Cel), mRNA.	3.99137
2	Amy2	NM_009669.1	Amylase 2, pancreatic (Amy2), mRNA.	3.92471
2	Pla2g1b	NM_011107.1	Phospholipase A2, group IB, pancreas (Pla2g1b), mRNA.	3.79216
2	Gp2	NM_025989.1	Glycoprotein 2 (zymogen granule membrane) (Gp2), mRNA.	3.78356
2	Try10	NM_001038996.1	Trypsin 10 (Try10), mRNA.	3.72912
2	EG436523	NM_001038997.1	Predicted gene, EG436523 (EG436523), mRNA.	3.28049
2	LOC100040233	XM_001474605.1	PREDICTED: similar to trypsinogen 15 (LOC100040233), mRNA.	3.23118
2	LOC636875	XM_992953.1	PREDICTED: similar to Ig kappa chain V-V region L7 precursor (LOC636875), mRNA.	2.99583
2	Cpa2	NM_001024698.2	Carboxypeptidase A2, pancreatic (Cpa2), mRNA.	2.94596
2	Pdia2	NM_001081070.1	Protein disulfide isomerase associated 2 (Pdia2), mRNA.	2.89103
2	Tff2	NM_009363.3	Trefoil factor 2 (spasmolytic protein 1) (Tff2), mRNA.	2.83667
2	Clps	NM_025469.2	Colipase, pancreatic (Clps), mRNA.	2.28066
2	Ela1	NM_033612.1	Elastase 1, pancreatic (Ela1), mRNA.	2.04098
2	Clps	NM_025469.2	Colipase, pancreatic (Clps), mRNA.	1.77833
2	Cuzd1	NM_008411.3	CUB and zona pellucida-like domains 1 (Cuzd1), mRNA.	1.70152
2	2900060B14Rik			1.37736
2	1810033M07Rik	NM_026983.1	RIKEN cDNA 1810033M07 gene (1810033M07Rik), mRNA.	1.30367
2	Golga2	NM_133852.2	Golgi autoantigen, golgin subfamily a, 2 (Golga2), transcript variant 1, mRNA. XM_917195 XM_924742 XM_924744 XM_924745 XM_924752 XM_924758 XM_990733 XM_990778 XM_990810 XM_990841 XM_990863	1.20847
2	Tgm3	NM_009374.2	Transglutaminase 3, E polypeptide (Tgm3), mRNA.	1.18977
2	LOC674114	XM_975388.1	PREDICTED: similar to Ig heavy chain V region 5-84 precursor (LOC674114), mRNA.	1.14972
2	AI747448	NM_001033199.2	Eexpressed sequence AI747448 (AI747448), mRNA.	1.13762
2	Reg2	NM_009043.1	Regenerating islet-derived 2 (Reg2), mRNA.	1.13279
2	Pnliprp2	NM_011128.1	Pancreatic lipase-related protein 2 (Pnliprp2), mRNA.	1.1274
2	Apoa4	NM_007468.2	Apolipoprotein A-IV (Apoa4), mRNA.	1.0636
2	LOC636944	XM_912513.1	PREDICTED: similar to Ig kappa chain V-V region K2 precursor (LOC636944), mRNA.	1.04376
2	Spon2	NM_133903.2	Spondin 2, extracellular matrix protein (Spon2), mRNA.	1.03167
2	Hamp2	NM_183257.1	Hepcidin antimicrobial peptide 2 (Hamp2), mRNA.	1.00474
2	Pdk4	NM_013743.2	Pyruvate dehydrogenase kinase, isoenzyme 4 (Pdk4), mRNA.	-1.00846
2	Slc30a10	NM_001033286.2	Solute carrier family 30, member 10 (Slc30a10), mRNA.	-1.00965
2	Tsc22d3	NM_001077364.1	TSC22 domain family, member 3 (Tsc22d3), transcript variant 1, mRNA.	-1.01326
2	Pla2g4c	NM_001004762.2	Phospholipase A2, group IVC (cytosolic, calcium-independent) (Pla2g4c), mRNA.	-1.10915
2	Car3	NM_007606.3	Carbonic anhydrase 3 (Car3), mRNA.	-1.14853
2	Dbp	NM_016974.1	D site albumin promoter binding protein (Dbp), mRNA.	-1.4805
2	Mup2	NM_008647.3	Major urinary protein 2 (Mup2), transcript variant 1, mRNA.	-1.54811
2	Cyp2e1	NM_021282.2	Cytochrome P450, family 2, subfamily e, polypeptide 1 (Cyp2e1), mRNA.	-1.61073
2	Reg3b	NM_011036.1	Regenerating islet-derived 3 beta (Reg3b), mRNA.	-1.68921
4	LOC675759	XM_984967.1	PREDICTED: similar to Igh-1a protein (LOC675759), mRNA.	2.50719
4	LOC544904	XM_914633.2	PREDICTED: similar to idiotypic anti-NP IgG(1) heavy chain V-D-J (LOC544904), mRNA.	2.22063
4	LOC384422	XM_357640.1		2.17796
4	LOC100046793	XM_001476823.1	PREDICTED: similar to light chain of the monoclonal antibody MST2 (LOC100046793), mRNA.	2.11151
4	LOC100046793	XM_001476823.1	PREDICTED: similar to light chain of the monoclonal antibody MST2 (LOC100046793), mRNA.	2.07912
4	LOC232065	XM_132611.2		2.01413
4	LOC380805	XM_138309.2		2.01063
4	Amy2	NM_009669.1	Amylase 2, pancreatic (Amy2), mRNA.	1.91473
4	Gm1077	XM_992895.1	PREDICTED: gene model 1077, (NCBI) (Gm1077), mRNA.	1.75224
4	Igl-V1	XM_148393.1		1.64302
4	Ctrb1	NM_025583.1	Chymotrypsinogen B1 (Ctrb1), mRNA.	1.64292
4	Fabp6	NM_008375.1	Fatty acid binding protein 6, ileal (gastrotropin) (Fabp6), mRNA.	1.61061
4	Try10	NM_001038996.1	Trypsin 10 (Try10), mRNA.	1.55466
4	EG436523	NM_001038997.1	Predicted gene, EG436523 (EG436523), mRNA.	1.49862
4	F830002E14Rik	AK089567		1.49122
4	EG386551	NM_001003664.1	Predicted gene, EG386551 (EG386551), mRNA.	1.47874
4	1810049H19Rik	NM_001003405.1	RIKEN cDNA 1810049H19 gene (1810049H19Rik), mRNA.	1.44172
4	Pla2g1b	NM_011107.1	Phospholipase A2, group IB, pancreas (Pla2g1b), mRNA.	1.34409
4	Try4	NM_011646.5	Trypsin 4 (Try4), mRNA.	1.34366
4	Ins2	NM_008387.3	Insulin II (Ins2), mRNA.	1.34305
4	Igl-V1	XM_148393.1		1.32625
4	Cpb1	NM_029706.1	Carboxypeptidase B1 (tissue) (Cpb1), mRNA.	1.31333
4	Rnase1	NM_011271.2	Ribonuclease, RNase A family, 1 (pancreatic) (Rnase1), mRNA.	1.28885
4	LOC635601	XM_991578.1	PREDICTED: similar to Ig kappa chain V-II region RPMI 6410 precursor (LOC635601), mRNA.	1.28086
4	LOC635601	XM_991578.1	PREDICTED: similar to Ig kappa chain V-II region RPMI 6410 precursor (LOC635601), mRNA.	1.27365
4	LOC100040233	XM_001474605.1	PREDICTED: similar to trypsinogen 15 (LOC100040233), mRNA.	1.26977
4	Cel	NM_009885.1	Carboxyl ester lipase (Cel), mRNA.	1.26064
4	Ela3b	NM_026419.1		1.22398
4	LOC672342	XM_992776.1	PREDICTED: similar to Ig kappa chain V-IV region S107B precursor (LOC672342), mRNA.	1.20628
4	LOC100047208	XM_001477976.1	PREDICTED: similar to trypsinogen 15 (LOC100047208), mRNA.	1.20398
4	LOC213684	XM_135590.2		1.16095
4	Ela2a	NM_007919.2	Elastase 2A (Ela2a), mRNA.	1.08098
4	Prss3	NM_011645.1	Protease, serine, 3 (Prss3), mRNA.	1.0159
4	Cpa2	NM_001024698.2	Carboxypeptidase A2, pancreatic (Cpa2), mRNA.	1.01435
4	Ctrl	NM_023182.2	Chymotrypsin-like (Ctrl), mRNA.	1.0113
4	Pdlim3	NM_016798.3	PDZ and LIM domain 3 (Pdlim3), mRNA.	-1.00225
4	Tgm3	NM_009374.2	Transglutaminase 3, E polypeptide (Tgm3), mRNA.	-1.01333
4	Adipoq	NM_009605.4	Adiponectin, C1Q and collagen domain containing (Adipoq), mRNA.	-1.1669
4	Slc30a10	NM_001033286.2	Solute carrier family 30, member 10 (Slc30a10), mRNA.	-1.16927
4	Trf	NM_133977.2	Transferrin (Trf), mRNA.	-1.23564
4	Car3	NM_007606.3	Carbonic anhydrase 3 (Car3), mRNA.	-1.38869
4	Reg2	NM_009043.1	Regenerating islet-derived 2 (Reg2), mRNA.	-1.39605
4	Scd1	NM_009127.3	Stearoyl-Coenzyme A desaturase 1 (Scd1), mRNA.	-1.39998
4	Thrsp	NM_009381.2	Thyroid hormone responsive SPOT14 homolog (Rattus) (Thrsp), mRNA.	-1.65419
4	Cfd	NM_013459.1	Complement factor D (adipsin) (Cfd), mRNA.	-1.93347
4	Cyp2e1	NM_021282.2	Cytochrome P450, family 2, subfamily e, polypeptide 1 (Cyp2e1), mRNA.	-2.00461
4	AI747448	NM_001033199.2	Expressed sequence AI747448 (AI747448), mRNA.	-2.62342
8	Fxyd4	NM_033648.1	FXYD domain-containing ion transport regulator 4 (Fxyd4), mRNA.	1.01471
8	Defcr6	NM_007852.1	Defensin related cryptdin 6 (Defcr6), mRNA.	-1.00756
8	Reg3a	NM_011259.1	Regenerating islet-derived 3 alpha (Reg3a), mRNA.	-1.03566
8	Pbp2	NM_029595.3	Phosphatidylethanolamine binding protein 2 (Pbp2), mRNA.	-1.04716
8	LOC635601	XM_991578.1	PREDICTED: similar to Ig kappa chain V-II region RPMI 6410 precursor (LOC635601), mRNA.	-1.04954
8	AY761184	NM_001007582.1	cDNA sequence AY761184 (AY761184), mRNA.	-1.06721
8	Apoa4	NM_007468.2	Apolipoprotein A-IV (Apoa4), mRNA.	-1.09958
8	Prap1	NM_009475.1	Proline-rich acidic protein 1 (Prap1), mRNA.	-1.12062
8	Pitx2	NM_011098.3	Paired-like homeodomain transcription factor 2 (Pitx2), transcript variant 2, mRNA.	-1.17363
8	Cfd	NM_013459.1	Complement factor D (adipsin) (Cfd), mRNA.	-1.17423
8	Apoa4	NM_007468.2	Apolipoprotein A-IV (Apoa4), mRNA.	-1.19896
8	AI747448	NM_001033199.1	Expressed sequence AI747448 (AI747448), mRNA.	-1.23989
8	LOC676136	XM_987671.1	PREDICTED: similar to Ig kappa chain V-V region MPC11 precursor (LOC676136), mRNA.	-1.26209
8	LOC635601	XM_991578.1	PREDICTED: similar to Ig kappa chain V-II region RPMI 6410 precursor (LOC635601), mRNA.	-1.40464
8	Clca6	NM_207208.3	Chloride channel calcium activated 6 (Clca6), mRNA.	-1.57997
8	Gm566	XR_005162.1	PREDICTED: gene model 566, (NCBI), transcript variant 2 (Gm566), misc RNA.	-1.59413
8	Lgals2	NM_025622.2	Lectin, galactose-binding, soluble 2 (Lgals2), mRNA.	-1.6112
8	2010204N08Rik	NM_001081137.1	RIKEN cDNA 2010204N08 gene (2010204N08Rik), mRNA.	-1.6123
8	Reg3b	NM_011036.1	Regenerating islet-derived 3 beta (Reg3b), mRNA.	-1.69883
8	Pdzk1	NM_021517.1	PDZ domain containing 1 (Pdzk1), mRNA.	-1.7534
8	Pitx2	NM_001042502.1	Paired-like homeodomain transcription factor 2 (Pitx2), transcript variant 3, mRNA.	-1.81447
8	AI747448	NM_001033199.2	Expressed sequence AI747448 (AI747448), mRNA.	-1.87506
8	Pdzk1	NM_021517		-1.92453
8	Lyz1	NM_013590.3	Lysozyme 1 (Lyz1), mRNA.	-1.93107
8	Defcr-rs1	NM_007844.1		-2.21619
8	Anpep	NM_008486.1	Alanyl (membrane) aminopeptidase (Anpep), mRNA.	-2.43829
8	Defcr5	NM_007851.2	Defensin related cryptdin 5 (Defcr5), mRNA.	-2.45734
8	Defcr26	NM_001079933.1	Defensin related cryptdin 26 (Defcr26), mRNA.	-2.50835
8	Defcr-rs1	NM_007844.2	Defensin related sequence cryptdin peptide (paneth cells) (Defcr-rs1), mRNA.	-3.32933
8	LOC100044291	XM_001471894.1	PREDICTED: hypothetical protein LOC100044291 (LOC100044291), mRNA.	-3.47331
8	Defcr3	NM_007850.1	Defensin related cryptdin 3 (Defcr3), mRNA.	-3.9627
8	Apoa1	NM_009692.2	Apolipoprotein A-I (Apoa1), mRNA.	-4.06191
8	Defcr6	NM_007852.1	Defensin related cryptdin 6 (Defcr6), mRNA.	-4.1155
8	LOC100046278	XM_001476119.1	PREDICTED: similar to CRS4C-6 (LOC100046278), mRNA.	-4.21706
8	Defcr20	NM_183268.3	Defensin related cryptdin 20 (Defcr20), mRNA.	-4.27386
8	Defcr20	NM_183268.1	Defensin related cryptdin 20 (Defcr20), mRNA.	-4.33099
12	LOC207685	XM_992327.1	PREDICTED: hypothetical protein LOC207685, transcript variant 1 (LOC207685), mRNA.	2.51442
12	Itlnb	NM_001007552.1	Intelectin b (Itlnb), mRNA.	2.10024
12	Ang4	NM_177544.2	Angiogenin, ribonuclease A family, member 4 (Ang4), mRNA.	2.07604
12	Fabp6	NM_008375.1	Fatty acid binding protein 6, ileal (gastrotropin) (Fabp6), mRNA.	1.78477
12	Npm3-ps1	NR_002702.1	Nnucleoplasmin 3, pseudogene 1 (Npm3-ps1), non-coding RNA.	1.74378
12	Gm459	XM_992644.1	PREDICTED: gene model 459, (NCBI) (Gm459), mRNA.	1.72171
12	EG244911	XM_001004252.1	PREDICTED: predicted gene, EG244911, transcript variant 2 (EG244911), mRNA.	1.67481
12	Retnlb	NM_023881.2	Resistin like beta (Retnlb), mRNA.	1.65385
12	IGLC2_J00595_Ig_lambda_constant_2_14			1.64806
12	Pnliprp2	NM_011128.1	Pancreatic lipase-related protein 2 (Pnliprp2), mRNA.	1.57021
12	Pla2g4c	NM_001004762.2	Phospholipase A2, group IVC (cytosolic, calcium-independent) (Pla2g4c), mRNA.	1.51758
12	A830030H10Rik	AK080627		1.46736
12	Pnliprp2	NM_011128.1	Pancreatic lipase-related protein 2 (Pnliprp2), mRNA.	1.36486
12	Cyp24a1	NM_009996.2		1.35895
12	Cd177	NM_026862.3	CD177 antigen (Cd177), mRNA.	1.322
12	Hspa1a	NM_010479.2	Heat shock protein 1A (Hspa1a), mRNA.	1.31333
12	Spdef	NM_013891.3	SAM pointed domain containing ets transcription factor (Spdef), mRNA.	1.2818
12	Gm1077	XM_992895.1	PREDICTED: gene model 1077, (NCBI) (Gm1077), mRNA.	1.2203
12	Uhrf1	NM_010931.2	Ubiquitin-like, containing PHD and RING finger domains, 1 (Uhrf1), mRNA.	1.21773
12	Srm	NM_009272.4	Spermidine synthase (Srm), mRNA.	1.17404
12	Slc15a2	XM_147213.1		1.17398
12	Srm	NM_009272.4	Spermidine synthase (Srm), mRNA.	1.12122
12	Ffar2	NM_146187.3	Free fatty acid receptor 2 (Ffar2), mRNA.	1.07253
12	1810030J14Rik	NM_025470.2	RIKEN cDNA 1810030J14 gene (1810030J14Rik), mRNA.	1.06102
12	Srm	NM_009272.2	Spermidine synthase (Srm), mRNA.	1.05039
12	9030624O13Rik	XM_127434		1.04957
12	Itln1	NM_010584.2	Intelectin 1 (galactofuranose binding) (Itln1), mRNA.	1.04624
12	Mthfd2	NM_008638		1.03263
12	9930004G02Rik	AK036769		1.02677
12	Mcm5	NM_008566.2	Minichromosome maintenance deficient 5, cell division cycle 46 (S. cerevisiae) (Mcm5), mRNA.	1.02331
12	Npm3	NM_008723.1	Nucleoplasmin 3 (Npm3), mRNA.	1.02034
12	LOC100039649	XM_001473263.1	PREDICTED: similar to secreted gel-forming mucin (LOC100039649), mRNA.	1.00107
12	Asns	NM_012055.3	Asparagine synthetase (Asns), mRNA.	1.00058
12	Ppm1e	NM_177167.4	Protein phosphatase 1E (PP2C domain containing) (Ppm1e), mRNA.	-1.00106
12	Sst	NM_009215.1	Somatostatin (Sst), mRNA.	-1.00275
12	Bicc1	NM_031397.2	Bicaudal C homolog 1 (Drosophila) (Bicc1), mRNA.	-1.00369
12	Sdk1	NM_177879.4	Sidekick homolog 1 (chicken) (Sdk1), mRNA.	-1.00413
12	Rit2	NM_009065.2	Ras-like without CAAX 2 (Rit2), mRNA.	-1.00441
12	Rusc2	NM_199057.2	RUN and SH3 domain containing 2 (Rusc2), transcript variant 1, mRNA.	-1.00445
12	IGHV1S35_M12376_Ig_heavy_variable_1S35_13			-1.00729
12	Thy1	NM_009382.3	Thymus cell antigen 1, theta (Thy1), mRNA.	-1.01415
12	Garnl3	NM_178888.4	GTPase activating RANGAP domain-like 3 (Garnl3), mRNA.	-1.01567
12	5033414K04Rik	NM_001003948.1	RIKEN cDNA 5033414K04 gene (5033414K04Rik), mRNA.	-1.01598
12	Serpina3n	NM_009252.2	Serine (or cysteine) peptidase inhibitor, clade A, member 3N (Serpina3n), mRNA.	-1.01614
12	LOC100047583	XM_001479138.1	PREDICTED: similar to apolipoprotein D (LOC100047583), mRNA.	-1.01867
12	Rasl12	NM_001033158.1	RAS-like, family 12 (Rasl12), mRNA.	-1.01879
12	Hsd11b1	NM_008288.2	Hydroxysteroid 11-beta dehydrogenase 1 (Hsd11b1), transcript variant 1, mRNA.	-1.02101
12	LOC272683	XM_195289.1		-1.02541
12	Fcrls	NM_030707.3	Fc receptor-like S, scavenger receptor (Fcrls), mRNA.	-1.03135
12	Fez1	NM_183171.1	Fasciculation and elongation protein zeta 1 (zygin I) (Fez1), mRNA.	-1.03139
12	Chrm2	NM_203491.1	Cholinergic receptor, muscarinic 2, cardiac (Chrm2), mRNA.	-1.03481
12	Scara3	NM_172604.3	Scavenger receptor class A, member 3 (Scara3), mRNA.	-1.0368
12	Tpm1	NM_024427.2	Tropomyosin 1, alpha (Tpm1), mRNA.	-1.03877
12	2310058A03Rik	AK009971		-1.03956
12	F13a1	NM_028784.2	Coagulation factor XIII, A1 subunit (F13a1), mRNA.	-1.04056
12	Tpm1	NM_024427.4	Tropomyosin 1, alpha (Tpm1), mRNA.	-1.04206
12	LOC100046496	XM_001476320.1	PREDICTED: similar to Ig kappa V-region 24B (LOC100046496), mRNA.	-1.04277
12	Col1a1	NM_007742.2		-1.04285
12	P2ry14	NM_133200.3	Purinergic receptor P2Y, G-protein coupled, 14 (P2ry14), transcript variant 1, mRNA.	-1.0471
12	LOC637785	XM_913557.2	PREDICTED: similar to Ig heavy chain V region 3 precursor (LOC637785), mRNA.	-1.0486
12	Nkd2	NM_028186.3	Naked cuticle 2 homolog (Drosophila) (Nkd2), mRNA.	-1.05326
12	Gprasp2	XM_001481276.1	PREDICTED: G protein-coupled receptor associated sorting protein 2 (Gprasp2), mRNA.	-1.05357
12	Hsd11b1	NM_008288.1		-1.05358
12	IGKV9-120_V00804$J00566_Ig_kappa_variable_9-120_12			-1.05426
12	Rras	NM_009101.2	Harvey rat sarcoma oncogene, subgroup R (Rras), mRNA.	-1.05676
12	Rims1	NM_001012624.1	Regulating synaptic membrane exocytosis 1 (Rims1), transcript variant 4, mRNA.	-1.06295
12	Htra1	NM_019564.2	HtrA serine peptidase 1 (Htra1), mRNA.	-1.06462
12	Calb2	NM_007586.1	Calbindin 2 (Calb2), mRNA.	-1.06513
12	Rab11fip5	NM_001003955.2	RAB11 family interacting protein 5 (class I) (Rab11fip5), transcript variant 1, mRNA.	-1.06589
12	LOC100046883	XM_001476984.1	PREDICTED: similar to CKLF-like MARVEL transmembrane domain containing 3 (LOC100046883), mRNA.	-1.06593
12	Reln	NM_011261.2	Reelin (Reln), mRNA.	-1.07192
12	LOC212390	XM_131360.3		-1.07239
12	Ank1	NM_031158.1	Ankyrin 1, erythroid (Ank1), mRNA.	-1.07696
12	Col23a1	NM_153393.1	Procollagen, type XXIII, alpha 1 (Col23a1), mRNA.	-1.07907
12	Tpst1	NM_013837.1	Protein-tyrosine sulfotransferase 1 (Tpst1), transcript variant 2, mRNA.	-1.08134
12	Ednra	NM_010332.2	Endothelin receptor type A (Ednra), mRNA.	-1.08416
12	Armcx2	NM_026139.3	Armadillo repeat containing, X-linked 2 (Armcx2), mRNA.	-1.08648
12	C1qc	NM_007574.2	Complement component 1, q subcomponent, C chain (C1qc), mRNA.	-1.08808
12	AU040829	NM_175003.3	Expressed sequence AU040829 (AU040829), transcript variant 2, mRNA.	-1.08929
12	Fez1	NM_183171.1	Fasciculation and elongation protein zeta 1 (zygin I) (Fez1), mRNA.	-1.09096
12	Abi3bp	NM_178790.3	ABI gene family, member 3 (NESH) binding protein (Abi3bp), transcript variant 1, mRNA.	-1.09202
12	Igfbp7	NM_008048.2	Insulin-like growth factor binding protein 7 (Igfbp7), mRNA.	-1.0986
12	Gal	NM_010253.3	Galanin (Gal), mRNA.	-1.09912
12	Sfrp1	NM_013834.1		-1.10062
12	Nxn	NM_008750.4	Nucleoredoxin (Nxn), mRNA.	-1.10083
12	Crip2	NM_024223.1	Cysteine rich protein 2 (Crip2), mRNA.	-1.10093
12	Slc37a1	AK028984		-1.10236
12	Vim	NM_011701.3	Vimentin (Vim), mRNA.	-1.10455
12	2310005C01Rik			-1.1062
12	Gli3	NM_008130.2	GLI-Kruppel family member GLI3 (Gli3), mRNA.	-1.10649
12	Bmp4	NM_007554.2	Bone morphogenetic protein 4 (Bmp4), mRNA.	-1.11142
12	Olfm1	NM_001038614.1	Olfactomedin 1 (Olfm1), transcript variant 4, mRNA.	-1.11162
12	Slc11a2	AK049856		-1.11217
12	Htra1	NM_019564.1	HtrA serine peptidase 1 (Htra1), mRNA.	-1.11762
12	Cplx1	NM_007756.2	Complexin 1 (Cplx1), mRNA.	-1.11789
12	Dusp26	NM_025869.3	Dual specificity phosphatase 26 (putative) (Dusp26), mRNA.	-1.11844
12	4833412C05Rik			-1.11884
12	C1qtnf2	NM_026979.3	C1q and tumor necrosis factor related protein 2 (C1qtnf2), mRNA.	-1.11894
12	Ppap2b	NM_080555.2	Phosphatidic acid phosphatase type 2B (Ppap2b), mRNA.	-1.11937
12	Gsn	NM_146120.3	Gelsolin (Gsn), mRNA.	-1.12048
12	Unc84b	NM_194342.1	Unc-84 homolog B (C. elegans) (Unc84b), mRNA.	-1.12323
12	Apoa4	NM_007468.2	Apolipoprotein A-IV (Apoa4), mRNA.	-1.12967
12	Mela	NM_008581		-1.13389
12	Qpct	NM_027455.1	Glutaminyl-peptide cyclotransferase (glutaminyl cyclase) (Qpct), mRNA.	-1.13441
12	Tnxb	NM_031176.1	Tenascin XB (Tnxb), mRNA.	-1.13666
12	Fbln1	NM_010180.1	Fibulin 1 (Fbln1), mRNA.	-1.13685
12	Ppp1r3c	NM_016854.2	Protein phosphatase 1, regulatory (inhibitor) subunit 3C (Ppp1r3c), mRNA.	-1.13983
12	LOC100046690	XM_001476775.1	PREDICTED: hypothetical protein LOC100046690 (LOC100046690), mRNA.	-1.14608
12	LOC636875	XM_992953.1	PREDICTED: similar to Ig kappa chain V-V region L7 precursor (LOC636875), mRNA.	-1.14764
12	6720477C19Rik			-1.14792
12	Fam171b	NM_175514.2	Family with sequence similarity 171, member B (Fam171b), mRNA.	-1.14908
12	Rtn1	NM_001007596.1	Reticulon 1 (Rtn1), transcript variant 2, mRNA.	-1.15202
12	Col6a1	NM_009933.2	Procollagen, type VI, alpha 1 (Col6a1), mRNA.	-1.15724
12	Nkx2-3	XM_129268.4		-1.16332
12	Nbl1	NM_008675.1	Neuroblastoma, suppression of tumorigenicity 1 (Nbl1), mRNA.	-1.16586
12	Sorbs1	NM_001034964.1	Sorbin and SH3 domain containing 1 (Sorbs1), transcript variant 5, mRNA.	-1.1663
12	Htra3	NM_030127.1		-1.16774
12	Fbln2	NM_001081437.1	Fibulin 2 (Fbln2), transcript variant 2, mRNA.	-1.17466
12	6330414G02Rik			-1.17671
12	Olfml2b	NM_177068.3	Olfactomedin-like 2B (Olfml2b), mRNA.	-1.18053
12	F2r	NM_010169.3	Coagulation factor II (thrombin) receptor (F2r), mRNA.	-1.18388
12	Cfd	NM_013459.1	Complement factor D (adipsin) (Cfd), mRNA.	-1.18959
12	Rab6b	NM_173781.3		-1.19244
12	Defcr20	NM_183268.3	Defensin related cryptdin 20 (Defcr20), mRNA.	-1.19338
12	Eef1a2	NM_007906.2	Eukaryotic translation elongation factor 1 alpha 2 (Eef1a2), mRNA.	-1.19675
12	LOC100046953	XM_001477127.1	PREDICTED: similar to Rab6 interacting protein 1 (LOC100046953), mRNA.	-1.19686
12	Col6a1	NM_009933.2	Procollagen, type VI, alpha 1 (Col6a1), mRNA.	-1.19811
12	Col4a2	NM_009932.2	Collagen, type IV, alpha 2 (Col4a2), mRNA.	-1.19845
12	Trps1	AK036590		-1.20031
12	LOC100045005	XR_031422.1	PREDICTED: similar to Deltex3 (LOC100045005), misc RNA.	-1.20614
12	Adamts2	NM_175643.2	A disintegrin-like and metallopeptidase (reprolysin type) with thrombospondin type 1 motif, 2 (Adamts2), mRNA.	-1.20813
12	Uchl1	NM_011670.1	Ubiquitin carboxy-terminal hydrolase L1 (Uchl1), mRNA.	-1.20857
12	Eno2	NM_013509.2	Enolase 2, gamma neuronal (Eno2), mRNA.	-1.20892
12	Ppic	NM_008908.1	Peptidylprolyl isomerase C (Ppic), mRNA.	-1.21096
12	Inmt	NM_009349.3	Indolethylamine N-methyltransferase (Inmt), mRNA.	-1.2122
12	Mrg1	AK045126		-1.21355
12	8430408G22Rik	NM_145980.1	RIKEN cDNA 8430408G22 gene (8430408G22Rik), mRNA.	-1.21462
12	Dkk3	NM_015814.2	Dickkopf homolog 3 (Xenopus laevis) (Dkk3), mRNA.	-1.21524
12	Igfbp4	NM_010517.2		-1.21596
12	Plekhb1	NM_013746.1	Pleckstrin homology domain containing, family B (evectins) member 1 (Plekhb1), mRNA.	-1.2171
12	Sult4a1	NM_013873.3	Sulfotransferase family 4A, member 1 (Sult4a1), mRNA.	-1.21876
12	Gpc1	NM_016696.3	Glypican 1 (Gpc1), mRNA.	-1.22353
12	Svep1	NM_022814.2	Sushi, von Willebrand factor type A, EGF and pentraxin domain containing 1 (Svep1), mRNA.	-1.22508
12	Mal	NM_010762.4	Myelin and lymphocyte protein, T-cell differentiation protein (Mal), mRNA.	-1.22628
12	C4a	NM_011413.2	Complement component 4A (Rodgers blood group) (C4a), mRNA.	-1.22663
12	Tubb2b	NM_023716.2	Tubulin, beta 2b (Tubb2b), mRNA.	-1.22779
12	Dmwd	NM_010058.1	Dystrophia myotonica-containing WD repeat motif (Dmwd), mRNA.	-1.23442
12	Fgf10	NM_008002.3	Fibroblast growth factor 10 (Fgf10), mRNA.	-1.23505
12	LOC637227	XM_912852.2	PREDICTED: similar to Ig kappa chain V-V region MPC11 precursor (LOC637227), mRNA.	-1.23585
12	Myom1	NM_010867.1	Myomesin 1 (Myom1), mRNA.	-1.23952
12	Col6a3	NM_009935.1	Procollagen, type VI, alpha 3 (Col6a3), mRNA.	-1.24158
12	AW121567	NM_173446.2	Expressed sequence AW121567 (AW121567), mRNA.	-1.24548
12	Rusc2	NM_199057.2	RUN and SH3 domain containing 2 (Rusc2), transcript variant 1, mRNA.	-1.24728
12	Dennd5a	NM_021494.1	DENN/MADD domain containing 5A (Dennd5a), mRNA.	-1.24744
12	Ltbp4	NM_175641.1	Latent transforming growth factor beta binding protein 4 (Ltbp4), mRNA.	-1.24764
12	Cuzd1	NM_008411.3	CUB and zona pellucida-like domains 1 (Cuzd1), mRNA.	-1.24818
12	D6Mit97			-1.24942
12	Angptl7	NM_001039554.1	Angiopoietin-like 7 (Angptl7), mRNA.	-1.25144
12	Prkg1	NM_011160		-1.25198
12	6720469N11Rik	NM_177138.2		-1.25833
12	Pgm5	NM_175013.2	Phosphoglucomutase 5 (Pgm5), mRNA.	-1.26173
12	Ckm	NM_007710.2	Creatine kinase, muscle (Ckm), mRNA.	-1.26213
12	Hoxd10	NM_013554.3	Homeo box D10 (Hoxd10), mRNA.	-1.26418
12	Tnxb	NM_031176.1	Tenascin XB (Tnxb), mRNA.	-1.2665
12	Mxra8	NM_024263.3	Matrix-remodelling associated 8 (Mxra8), mRNA.	-1.26657
12	Eef1a2	NM_007906.2	Eukaryotic translation elongation factor 1 alpha 2 (Eef1a2), mRNA.	-1.26682
12	Samd4	NM_001037221.1	Sterile alpha motif domain containing 4 (Samd4), transcript variant 1, mRNA.	-1.26868
12	Rgs4	NM_009062.3	Regulator of G-protein signaling 4 (Rgs4), mRNA.	-1.2695
12	Pdzrn3	NM_018884.1	PDZ domain containing RING finger 3 (Pdzrn3), mRNA.	-1.27106
12	Col5a1	NM_015734.1	Procollagen, type V, alpha 1 (Col5a1), mRNA.	-1.27283
12	Akt3	NM_011785.2	Thymoma viral proto-oncogene 3 (Akt3), mRNA.	-1.27506
12	Cygb	NM_030206.1	Cytoglobin (Cygb), mRNA.	-1.27807
12	Timp3	NM_011595.2	Tissue inhibitor of metalloproteinase 3 (Timp3), mRNA.	-1.27813
12	Ptgis	NM_008968.3	Prostaglandin I2 (prostacyclin) synthase (Ptgis), mRNA.	-1.28142
12	St3gal5	NM_011375.2	ST3 beta-galactoside alpha-2,3-sialyltransferase 5 (St3gal5), transcript variant 2, mRNA.	-1.28169
12	Cav1	NM_007616.3	Caveolin 1, caveolae protein (Cav1), mRNA.	-1.28622
12	Myocd	NM_145136.4	Myocardin (Myocd), transcript variant A, mRNA.	-1.29009
12	LOC100045981	XM_001475298.1	PREDICTED: similar to synaptotagmin XI (LOC100045981), mRNA.	-1.29283
12	Mrgprf	NM_145379.2	MAS-related GPR, member F (Mrgprf), mRNA.	-1.303
12	Sparc	NM_009242.1	Secreted acidic cysteine rich glycoprotein (Sparc), mRNA.	-1.30454
12	Ltbp4	NM_175641.1	Latent transforming growth factor beta binding protein 4 (Ltbp4), mRNA.	-1.30464
12	Palld	XM_974900.1	PREDICTED: palladin, cytoskeletal associated protein, transcript variant 6 (Palld), mRNA.	-1.30746
12	Marveld1	NM_183195.1		-1.30811
12	Mtap7d1	NM_144941.2	Microtubule-associated protein 7 domain containing 1 (Mtap7d1), mRNA.	-1.30972
12	2310014H01Rik	XM_001003622.2	PREDICTED: RIKEN cDNA 2310014H01 gene, transcript variant 3 (2310014H01Rik), mRNA.	-1.31726
12	Anxa6	NM_013472.2	Annexin A6 (Anxa6), mRNA.	-1.31928
12	Prkcdbp	NM_028444.1	Protein kinase C, delta binding protein (Prkcdbp), mRNA.	-1.32122
12	Grem1	NM_011824.1		-1.3265
12	Rbpms2	NM_028030.3	RNA binding protein with multiple splicing 2 (Rbpms2), mRNA.	-1.32724
12	Bves	NM_024285		-1.33103
12	Frmd6	NM_028127.3	FERM domain containing 6 (Frmd6), mRNA.	-1.33435
12	Gpc3	NM_016697.2	Glypican 3 (Gpc3), mRNA.	-1.33802
12	Amy2-2	NM_001042711.1	Amylase 2-2, pancreatic (Amy2-2), mRNA.	-1.34242
12	Nfatc4	NM_023699.2	Nuclear factor of activated T-cells, cytoplasmic, calcineurin-dependent 4 (Nfatc4), mRNA.	-1.34257
12	Tcf21	NM_011545.1	Transcription factor 21 (Tcf21), mRNA.	-1.34405
12	Igfbp5	NM_010518		-1.34638
12	Ctgf	NM_010217		-1.35083
12	LOC100046278	XM_001476119.1	PREDICTED: similar to CRS4C-6 (LOC100046278), mRNA.	-1.35462
12	Igfbp4	NM_010517.3	Insulin-like growth factor binding protein 4 (Igfbp4), mRNA.	-1.35599
12	6820427D17Rik	AK078510		-1.35937
12	Col4a1	NM_009931.1	Procollagen, type IV, alpha 1 (Col4a1), mRNA.	-1.36902
12	Defcr6	NM_007852.1	Defensin related cryptdin 6 (Defcr6), mRNA.	-1.36905
12	Hspb8	NM_030704.1	Heat shock protein 8 (Hspb8), mRNA.	-1.36985
12	Olfm1	NM_019498.2	Olfactomedin 1 (Olfm1), transcript variant 1, mRNA. XM_923993 XM_923996 XM_924001	-1.37171
12	6230400G14Rik			-1.37727
12	BC034076	NM_177649.3	cDNA sequence BC034076 (BC034076), mRNA.	-1.37741
12	Mcam	NM_023061.1	Melanoma cell adhesion molecule (Mcam), mRNA.	-1.38081
12	Nmu	NM_019515.1	Neuromedin U (Nmu), mRNA.	-1.38578
12	Sox10	XM_985075.2	PREDICTED: SRY-box containing gene 10 (Sox10), mRNA.	-1.38618
12	Timp2	NM_011594.3	Tissue inhibitor of metalloproteinase 2 (Timp2), mRNA.	-1.39298
12	Popdc2	NM_022318.2	Popeye domain containing 2 (Popdc2), transcript variant 2, mRNA.	-1.39363
12	IGKV8-31_AJ235957_Ig_kappa_variable_8-31_3			-1.39452
12	6720458D17Rik			-1.3947
12	Saa3	NM_011315.3	Serum amyloid A 3 (Saa3), mRNA.	-1.39564
12	LOC381283	XM_358544.1		-1.39573
12	Prelp	NM_054077.3	Proline arginine-rich end leucine-rich repeat (Prelp), mRNA.	-1.39694
12	Tnc	NM_011607.1		-1.39736
12	Rgs7bp	NM_029879.2	Regulator of G-protein signalling 7 binding protein (Rgs7bp), mRNA.	-1.39898
12	LOC100047385	XM_001478039.1	PREDICTED: similar to adenylate cyclase 5 (LOC100047385), mRNA.	-1.40049
12	LOC100047162	XM_001477552.1	PREDICTED: similar to immunoglobulin kappa-chain (LOC100047162), mRNA.	-1.40266
12	Rtn1	NM_153457.6	Reticulon 1 (Rtn1), transcript variant 1, mRNA.	-1.40532
12	Sparc	NM_009242.1	Secreted acidic cysteine rich glycoprotein (Sparc), mRNA.	-1.40725
12	Prph	NM_013639.1	Peripherin (Prph), mRNA.	-1.40998
12	Fbln1	NM_010180		-1.4116
12	LOC669053	XM_972773.1	PREDICTED: similar to Ig kappa chain V-V region MPC11 precursor (LOC669053), mRNA.	-1.41934
12	Akap12	NM_031185.2	A kinase (PRKA) anchor protein (gravin) 12 (Akap12), mRNA.	-1.41981
12	Zeb1	NM_011546.2	Zinc finger E-box binding homeobox 1 (Zeb1), mRNA.	-1.42045
12	Pcp4l1	XM_484933.5	PREDICTED: Purkinje cell protein 4-like 1 (Pcp4l1), mRNA.	-1.42148
12	scl0003781.1_22			-1.4256
12	Rgs1	NM_015811.1	Regulator of G-protein signaling 1 (Rgs1), mRNA.	-1.42765
12	Gpx8	NM_027127.2	Glutathione peroxidase 8 (putative) (Gpx8), mRNA.	-1.4305
12	Sdc3	NM_011520.3	Syndecan 3 (Sdc3), mRNA.	-1.43219
12	Tnc	NM_011607.2	Tenascin C (Tnc), mRNA.	-1.43423
12	Loxl1	NM_010729.2	Lysyl oxidase-like 1 (Loxl1), mRNA.	-1.43741
12	Serpinh1	NM_009825		-1.43819
12	Hspb1	NM_013560.1	Heat shock protein 1 (Hspb1), mRNA.	-1.43857
12	Gdnf	NM_010275.2	Glial cell line derived neurotrophic factor (Gdnf), mRNA.	-1.43864
12	Satb1	NM_009122.1	Special AT-rich sequence binding protein 1 (Satb1), mRNA.	-1.44532
12	Ppp1r14a	NM_026731.3	Protein phosphatase 1, regulatory (inhibitor) subunit 14A (Ppp1r14a), mRNA.	-1.44733
12	ENSMUSG00000043795	XM_001480835.1	PREDICTED: predicted gene, ENSMUSG00000043795 (ENSMUSG00000043795), mRNA.	-1.44762
12	IGKV2-137_AJ231263_Ig_kappa_variable_2-137_15			-1.44901
12	Rgs1	NM_015811.1	Regulator of G-protein signaling 1 (Rgs1), mRNA.	-1.45029
12	Ecm1	NM_007899.1	Extracellular matrix protein 1 (Ecm1), mRNA.	-1.4607
12	Rbpms	NM_019733.2	RNA binding protein gene with multiple splicing (Rbpms), transcript variant 1, mRNA.	-1.47389
12	Scg2	NM_009129.2	Secretogranin II (Scg2), mRNA.	-1.47465
12	Hhatl	NM_029095.1	Hedgehog acyltransferase-like (Hhatl), mRNA.	-1.48
12	Cryab	NM_009964.1	Crystallin, alpha B (Cryab), mRNA.	-1.48217
12	Hspa2	NM_001002012.1	Heat shock protein 2 (Hspa2), transcript variant 2, mRNA.	-1.48771
12	Bgn	NM_007542.3	Biglycan (Bgn), mRNA.	-1.49053
12	Cacna2d1	NM_009784.1	Calcium channel, voltage-dependent, alpha2/delta subunit 1 (Cacna2d1), mRNA.	-1.49071
12	Snhg11	NM_175692.3	Small nucleolar RNA host gene 11 (non-protein coding) (Snhg11), mRNA.	-1.49308
12	Myocd	NM_145136.2	Myocardin (Myocd), transcript variant A, mRNA.	-1.49849
12	Axl	NM_009465.3	AXL receptor tyrosine kinase (Axl), mRNA.	-1.50937
12	Krt17	NM_010663.2	Keratin 17 (Krt17), mRNA.	-1.50947
12	Sfrp1	NM_013834.2	Secreted frizzled-related protein 1 (Sfrp1), mRNA.	-1.53238
12	Efna5	NM_010109.2	Ephrin A5 (Efna5), transcript variant 2, mRNA.	-1.53636
12	Rasl11b	NM_026878.1	RAS-like, family 11, member B (Rasl11b), mRNA.	-1.53639
12	Sdpr	NM_138741.1	Serum deprivation response (Sdpr), mRNA.	-1.53876
12	A730017C20Rik	NM_173759.3	RIKEN cDNA A730017C20 gene (A730017C20Rik), mRNA.	-1.54703
12	Gucy1a3	NM_021896.4	Guanylate cyclase 1, soluble, alpha 3 (Gucy1a3), mRNA.	-1.54917
12	LOC384419	XM_357637.1		-1.55429
12	LOC676222	XM_988270.1	PREDICTED: similar to Ig kappa chain V-III region PC 7043 (LOC676222), mRNA.	-1.5559
12	Meis1	NM_010789.2	Meis homeobox 1 (Meis1), mRNA.	-1.55995
12	Tnxb	NM_031176.1	Tenascin XB (Tnxb), mRNA.	-1.56218
12	P2ry14	NM_133200.3	Purinergic receptor P2Y, G-protein coupled, 14 (P2ry14), transcript variant 1, mRNA.	-1.56583
12	Snhg11	NM_175692.3	Small nucleolar RNA host gene 11 (non-protein coding) (Snhg11), mRNA.	-1.56584
12	Emp3	NM_010129.1	Epithelial membrane protein 3 (Emp3), mRNA.	-1.56917
12	Ndn	NM_010882.3	Necdin (Ndn), mRNA.	-1.59481
12	Zcchc18	NM_025893.2	Zinc finger, CCHC domain containing 18 (Zcchc18), transcript variant 3, mRNA.	-1.59978
12	6330403K07Rik	NM_134022.2	RIKEN cDNA 6330403K07 gene (6330403K07Rik), mRNA.	-1.60249
12	Fnbp1	NM_001038700.1	Formin binding protein 1 (Fnbp1), transcript variant 1, mRNA.	-1.60843
12	Olfml3	NM_133859.2	Olfactomedin-like 3 (Olfml3), mRNA.	-1.60949
12	Meis2	NM_010825.2	Meis homeobox 2 (Meis2), transcript variant 2, mRNA.	-1.61207
12	Fbln1	NM_010180.1	Fibulin 1 (Fbln1), mRNA.	-1.61535
12	C030033M19Rik	NM_183018.1		-1.61779
12	S3-12	NM_020568.2	Plasma membrane associated protein, S3-12 (S3-12), mRNA.	-1.62042
12	LOC100046741	XM_001476728.1	PREDICTED: similar to red-1 (LOC100046741), mRNA.	-1.62282
12	Sncg	NM_011430.2	Synuclein, gamma (Sncg), mRNA.	-1.624
12	Tgfb1i1	NM_009365.2	Transforming growth factor beta 1 induced transcript 1 (Tgfb1i1), mRNA.	-1.62402
12	Ogn	NM_008760.2	Osteoglycin (Ogn), mRNA.	-1.62406
12	Spon2	NM_133903.2	Spondin 2, extracellular matrix protein (Spon2), mRNA.	-1.62571
12	Igfbp5	NM_010518.2	Insulin-like growth factor binding protein 5 (Igfbp5), mRNA.	-1.62927
12	LOC100046552	XM_001476407.1	PREDICTED: similar to Unknown (protein for MGC:103328) (LOC100046552), mRNA.	-1.63003
12	Calb2	NM_007586.1	Calbindin 2 (Calb2), mRNA.	-1.63093
12	Igfbp5	NM_010518.2	Insulin-like growth factor binding protein 5 (Igfbp5), mRNA.	-1.63735
12	1300011L04Rik			-1.63807
12	Pdlim4	NM_019417.2	PDZ and LIM domain 4 (Pdlim4), mRNA.	-1.6472
12	Gpc3	NM_016697.2	Glypican 3 (Gpc3), mRNA.	-1.65144
12	Emp3	NM_010129.1	Epithelial membrane protein 3 (Emp3), mRNA.	-1.65337
12	scl0001163.1_8	AF439859.1		-1.6563
12	LOC100041504	XM_001473258.1	PREDICTED: similar to beta chemokine Exodus-2 (LOC100041504), mRNA.	-1.65635
12	Ccl21a	NM_011124.4	Chemokine (C-C motif) ligand 21A (Ccl21a), mRNA.	-1.66063
12	Tgfb1i1	NM_009365.2	Transforming growth factor beta 1 induced transcript 1 (Tgfb1i1), mRNA.	-1.66169
12	Ccl21c	NM_023052		-1.66579
12	scl0003073.1_164	BC022635.1		-1.6688
12	9330162L04Rik			-1.67713
12	Prkcdbp	NM_028444.1	Protein kinase C, delta binding protein (Prkcdbp), mRNA.	-1.68846
12	Kcna6	NM_013568.3		-1.69429
12	Serping1	NM_009776.1	Serine (or cysteine) peptidase inhibitor, clade G, member 1 (Serping1), mRNA.	-1.69601
12	Lims2	NM_144862.1	LIM and senescent cell antigen like domains 2 (Lims2), mRNA.	-1.70241
12	Syt1	NM_009306		-1.70541
12	Rarres2	NM_027852.1	Retinoic acid receptor responder (tazarotene induced) 2 (Rarres2), mRNA.	-1.70875
12	Mxra8	NM_024263.3	Matrix-remodelling associated 8 (Mxra8), mRNA.	-1.70999
12	2310047A01Rik	XM_908180.3	PREDICTED: RIKEN cDNA 2310047A01 gene (2310047A01Rik), mRNA.	-1.71498
12	LOC98434			-1.71889
12	Pitx2	NM_011098.3	Paired-like homeodomain transcription factor 2 (Pitx2), transcript variant 2, mRNA.	-1.72253
12	Eml1	NM_001043335.1	Echinoderm microtubule associated protein like 1 (Eml1), transcript variant 1, mRNA. XM_901775 XM_901779 XM_978946 XM_978978 XM_979015 XM_979053 XM_979124 XM_979166 XM_979204	-1.72763
12	2300002D11Rik	NM_001081156.1	RIKEN cDNA 2300002D11 gene (2300002D11Rik), mRNA.	-1.73152
12	Stmn2	NM_025285.2	Stathmin-like 2 (Stmn2), mRNA.	-1.73697
12	Popdc2	NM_022318.2	Popeye domain containing 2 (Popdc2), transcript variant 2, mRNA.	-1.73868
12	Ccl21c	NM_023052.1	Chemokine (C-C motif) ligand 21c (leucine) (Ccl21c), mRNA.	-1.73901
12	Fermt2	NM_146054.2	Fermitin family homolog 2 (Drosophila) (Fermt2), mRNA.	-1.74129
12	Wfdc1	NM_023395.1		-1.74449
12	scl0002507.1_236	AK083573.1		-1.74679
12	Lgals1	NM_008495.1		-1.74732
12	Aatk	NM_007377.3	Apoptosis-associated tyrosine kinase (Aatk), mRNA.	-1.75812
12	Serping1	NM_009776		-1.76565
12	Gdf10	NM_145741.2	Growth differentiation factor 10 (Gdf10), mRNA.	-1.77701
12	Asb2	NM_023049.1	Ankyrin repeat and SOCS box-containing 2 (Asb2), mRNA.	-1.78385
12	Synm	NM_183312.3	Synemin, intermediate filament protein (Synm), transcript variant 3, mRNA.	-1.78644
12	Smtn	NM_013870.2	Smoothelin (Smtn), mRNA.	-1.79209
12	Mylk	NM_139300.3	Myosin, light polypeptide kinase (Mylk), mRNA.	-1.79523
12	Diras2	NM_001024474.2	DIRAS family, GTP-binding RAS-like 2 (Diras2), mRNA.	-1.8107
12	Rasl11b	NM_026878.1	RAS-like, family 11, member B (Rasl11b), mRNA.	-1.82081
12	Ckb	NM_021273.3	Creatine kinase, brain (Ckb), mRNA.	-1.82131
12	Pdlim7	NM_026131		-1.84489
12	Rbpms	NM_001042675.1	RNA binding protein gene with multiple splicing (Rbpms), transcript variant 3, mRNA.	-1.8535
12	Thbs2	NM_011581.1	Thrombospondin 2 (Thbs2), mRNA.	-1.86403
12	Igk-V33	XM_144817.1		-1.86437
12	Ctgf	NM_010217.1	Connective tissue growth factor (Ctgf), mRNA.	-1.86595
12	Serpine2	AK045954		-1.88092
12	Slc24a3	NM_053195.2	Solute carrier family 24 (sodium/potassium/calcium exchanger), member 3 (Slc24a3), mRNA.	-1.88263
12	Dcn	NM_007833.4	Decorin (Dcn), mRNA.	-1.88327
12	Rgs5	NM_009063.2	Regulator of G-protein signaling 5 (Rgs5), mRNA.	-1.89224
12	Sntg2	NM_172951.1	Syntrophin, gamma 2 (Sntg2), mRNA.	-1.89883
12	Aoc3	NM_009675.1	Amine oxidase, copper containing 3 (Aoc3), mRNA.	-1.91114
12	Cpa2	NM_001024698.2	Carboxypeptidase A2, pancreatic (Cpa2), mRNA.	-1.91138
12	Lmod1	NM_053106.2	Leiomodin 1 (smooth muscle) (Lmod1), mRNA.	-1.9146
12	Rgs1	NM_015811.1	Regulator of G-protein signaling 1 (Rgs1), mRNA.	-1.91661
12	Pgm5	NM_175013.2	Phosphoglucomutase 5 (Pgm5), mRNA.	-1.92683
12	D10Ertd610e	NM_028027.2	DNA segment, Chr 10, ERATO Doi 610, expressed (D10Ertd610e), mRNA.	-1.92755
12	Flna	NM_010227.2	Filamin, alpha (Flna), mRNA. XM_920635 XM_920660	-1.92798
12	Pcp4l1	XM_484933.5	PREDICTED: Purkinje cell protein 4-like 1 (Pcp4l1), mRNA.	-1.92807
12	Sspn	NM_010656.2	Sarcospan (Sspn), mRNA.	-1.93596
12	Mylk	NM_139300.3	Myosin, light polypeptide kinase (Mylk), mRNA.	-1.93994
12	LOC100044873	XM_001473805.1	PREDICTED: similar to substance K receptor (LOC100044873), mRNA.	-1.94859
12	EG436523	NM_001038997.1	Predicted gene, EG436523 (EG436523), mRNA.	-1.9719
12	Pdia2	NM_001081070.1	Protein disulfide isomerase associated 2 (Pdia2), mRNA.	-1.97204
12	Hspb8	NM_030704.1	Heat shock protein 8 (Hspb8), mRNA.	-1.99128
12	Mylk	NM_139300.3	Myosin, light polypeptide kinase (Mylk), mRNA.	-1.99153
12	Acta2	NM_007392.2	Actin, alpha 2, smooth muscle, aorta (Acta2), mRNA.	-2.00738
12	Lum	NM_008524.1	Lumican (Lum), mRNA.	-2.03245
12	Cpe	NM_013494.2		-2.03643
12	Dm15	NM_032418		-2.04306
12	LOC100040233	XM_001474605.1	PREDICTED: similar to trypsinogen 15 (LOC100040233), mRNA.	-2.05572
12	IGHV8S7_U23022_Ig_heavy_variable_8S7_163			-2.06735
12	Gp2	NM_025989.1	Glycoprotein 2 (zymogen granule membrane) (Gp2), mRNA.	-2.07036
12	Fn1	NM_010233.1	Fibronectin 1 (Fn1), mRNA.	-2.08319
12	Cd59a	NM_007652.2	CD59a antigen (Cd59a), mRNA.	-2.08773
12	Mgp	NM_008597.3	Matrix Gla protein (Mgp), mRNA.	-2.09008
12	LOC100046963	XM_001477151.1	PREDICTED: similar to phosphoglucomutase 5 (LOC100046963), mRNA.	-2.11284
12	Csrp1	NM_007791.4	Cysteine and glycine-rich protein 1 (Csrp1), mRNA.	-2.15325
12	Lims2	NM_144862.3	LIM and senescent cell antigen like domains 2 (Lims2), mRNA.	-2.15832
12	Tff2	NM_009363.3	Trefoil factor 2 (spasmolytic protein 1) (Tff2), mRNA.	-2.18295
12	Pitx2	NM_001042502.1	Paired-like homeodomain transcription factor 2 (Pitx2), transcript variant 3, mRNA.	-2.19936
12	Mustn1	NM_181390.1	Musculoskeletal, embryonic nuclear protein 1 (Mustn1), mRNA.	-2.20981
12	Fxyd6	NM_022004.6	FXYD domain-containing ion transport regulator 6 (Fxyd6), mRNA.	-2.2126
12	Mustn1	NM_181390.2	Musculoskeletal, embryonic nuclear protein 1 (Mustn1), mRNA.	-2.22094
12	Mrvi1	NM_194464.2	MRV integration site 1 (Mrvi1), transcript variant 2, mRNA.	-2.26422
12	Lims2	NM_144862.3	LIM and senescent cell antigen like domains 2 (Lims2), mRNA.	-2.28876
12	Smtn	NM_013870.2	Smoothelin (Smtn), mRNA.	-2.29628
12	Ptn	NM_008973.2	Pleiotrophin (Ptn), mRNA.	-2.30502
12	Tns1	XM_984786.1	PREDICTED: tensin 1 (Tns1), mRNA.	-2.30793
12	Hspb6	NM_001012401.1	Heat shock protein, alpha-crystallin-related, B6 (Hspb6), mRNA.	-2.30967
12	Pgm5	NM_175013.2	Phosphoglucomutase 5 (Pgm5), mRNA.	-2.32367
12	Smtn	NM_013870.1	Smoothelin (Smtn), mRNA.	-2.38829
12	Pdlim3	NM_016798.2	PDZ and LIM domain 3 (Pdlim3), mRNA.	-2.50209
12	Acta2	NM_007392.2	Actin, alpha 2, smooth muscle, aorta (Acta2), mRNA.	-2.51183
12	Pdlim3	NM_016798.3	PDZ and LIM domain 3 (Pdlim3), mRNA.	-2.59865
12	Apoa1	NM_009692.2	Apolipoprotein A-I (Apoa1), mRNA.	-2.60654
12	Tagln	NM_011526.4	Transgelin (Tagln), mRNA.	-2.6845
12	Tpm2	NM_009416.3	Tropomyosin 2, beta (Tpm2), mRNA.	-2.70021
12	Flnc	NM_001081185.1	Filamin C, gamma (Flnc), mRNA.	-2.74584
12	Myl9	XM_283793.2		-2.74681
12	Acta2	NM_007392		-2.7784
12	Try10	NM_001038996.1	Trypsin 10 (Try10), mRNA.	-2.8377
12	Ctrb1	NM_025583.1	Chymotrypsinogen B1 (Ctrb1), mRNA.	-2.83894
12	Myh11	NM_013607.1	Myosin, heavy polypeptide 11, smooth muscle (Myh11), mRNA.	-2.85658
12	Pla2g1b	NM_011107.1	Phospholipase A2, group IB, pancreas (Pla2g1b), mRNA.	-2.85949
12	Myl9	XM_977718.2	PREDICTED: myosin, light polypeptide 9, regulatory (Myl9), mRNA.	-2.88145
12	Actg2	NM_009610.1	Actin, gamma 2, smooth muscle, enteric (Actg2), mRNA.	-2.89561
12	scl0003547.1_6			-2.96475
12	Acta2	NM_007392.2	Actin, alpha 2, smooth muscle, aorta (Acta2), mRNA.	-2.99897
12	Angptl7	NM_001039554.1	Angiopoietin-like 7 (Angptl7), mRNA.	-3.19763
12	Des	NM_010043.1	Desmin (Des), mRNA.	-3.24752
12	Synm	NM_183312.3	Synemin, intermediate filament protein (Synm), transcript variant 3, mRNA.	-3.37808
12	EG386551	NM_001003664.1	Predicted gene, EG386551 (EG386551), mRNA.	-3.41051
12	Reg1	NM_009042.1	Regenerating islet-derived 1 (Reg1), mRNA.	-3.41492
12	Ctrl	NM_023182.2	Chymotrypsin-like (Ctrl), mRNA.	-3.52271
12	Rnase1	NM_011271.2	Ribonuclease, RNase A family, 1 (pancreatic) (Rnase1), mRNA.	-3.57719
12	1810049H19Rik	NM_001003405.1	RIKEN cDNA 1810049H19 gene (1810049H19Rik), mRNA.	-3.66254
12	Try4	NM_011646.5	Trypsin 4 (Try4), mRNA.	-3.66573
12	Cel	NM_009885.1	Carboxyl ester lipase (Cel), mRNA.	-3.88221
12	Pnliprp1	NM_018874.2	Pancreatic lipase related protein 1 (Pnliprp1), mRNA.	-4.00401
12	Ela3b	NM_026419.1		-4.11726
12	Cpb1	NM_029706.1	Carboxypeptidase B1 (tissue) (Cpb1), mRNA.	-4.14177
12	Cpa1	XM_284174.1		-4.54236
12	Pnlip	NM_026925.3	Pancreatic lipase (Pnlip), mRNA.	-4.78812
12	Amy2	NM_009669.1	Amylase 2, pancreatic (Amy2), mRNA.	-4.92716
12	Amy2-2	NM_001042711.2	amylase 2-2, pancreatic (Amy2-2), mRNA.	-5.92838
12	Ela2a	NM_007919.2	Elastase 2A (Ela2a), mRNA.	-6.00374
Log2 fold change of ≥ 1 or ≤ -1 corresponds to a fold change of ≥ 2 or ≤ -2, respectively, based on a comparison between high-fat diet- and normal diet-fed mice at each time point (P < 0.05).
