# Supplementary material for: Time-course microarray analysis for identifying candidate genes involved in obesity-associated pathological changes in the mouse colon
Source: Genes Nutr. 2016 Nov 22;11:30. doi: 10.1186/s12263-016-0547-x (PMC5120484; doi:10.1186/s12263-016-0547-x)
Supplement: Additional file 5: Table S4. — Biological processes associated with high-fat diet-responsive genes at different time points in the colon tissue of C57BL/6N mice. [file 12263_2016_547_MOESM5_ESM.xlsx]

## Sheet: Table S4
Table S4. Biological processes associated with high-fat diet-responsive genes at different time points in the colon tissue of C57BL/6N mice.
Week	Biological process	No. of total probes	Up/Down	No. of genes	Gene symbol	P-value	FDR
2	Nucleoside, nucleotide and nucleic acid metabolism	5188	↑	9	Hamp2, Apoa4, 2900060B14Rik, Ela1, Amy2, Cel, Amy2-2, Try4, Ela2a	0.003	0.059
			↓	3	Dbp, Pla2g4c, Slc30a10
12	Immunity and defense	2634	↑	0		<0.0001	0.001
			↓	28	Amy2, Pnlip, Tns1, Mylk, Pdia2, Sntg2, Rarres2, LOC100041504, Gpc3, 1300011L04Rik, LOC100046741, Snhg11, ENSMUSG00000043795, Loxl1, Gpc3, Frmd6, Anxa6, St3gal5, Col5a1, Myom1, Fgf10, Sult4a1, Col6a1, LOC100046690, Qpct, Tpst1, LOC637785, 5033414K04Rik
	Nucleoside, nucleotide and nucleic acid metabolism	5188	↑	4	9930004G02Rik, Hspa1a, Pla2g4c, EG244911	<0.001	0.005
			↓	55	Ela2a, Amy2-2, Amy2, Cel, Try4, Des, Angptl7, Tagln, Lims2, Mylk, Flna, Synm, Popdc2, LOC98434, Prkcdbp, Ccl21a, 1300011L04Rik, Igfbp5, Calb2, LOC100046741, Fbln1, Zcchc18, Emp3, Tnxb, Rasl11b, Myocd, Hhatl, IGKV2-137_AJ231263_Ig_kappa_va, Tnc, 6720458D17Rik, IGKV8-31_AJ235957_Ig_kappa_var, 6820427D17Rik, Igfbp4, Prkcdbp, Marveld1, Tnxb, D6Mit97, Dmwd, Plekhb1, Mrg1, Uchl1, LOC100046953, F2r, 633…
	Signal transduction	7336	↑	1	Npm3	0.014	0.131
			↓	60	Amy2-2, Pnlip, Cpb1, Reg1, Synm, Angptl7, Acta2, Actg2, Smtn, Hspb6, Ptn, Cpe, Lum, Mylk, Pdia2, D10Ertd610e, Pdlim7, Serping1, Lgals1, scl0002507.1_236, Eml1, Rarres2, Serping1, Tgfb1i1, scl0001163.1_8, LOC100046741, A730017C20Rik, Ppp1r14a, Serpinh1, Loxl1, Sdc3, Rtn1, LOC100047162, LOC100047385, Gpc3, Frmd6, Rbpms2, Anxa6, Cav1, Akt3, Myom1, Sult4a1, Ppic, Fam171b, LOC100046690, Tnxb, Qpct , P…
	Cell cycle	1692	↑	1	Hspa1a	0.039	0.262
			↓	16	Amy2-2, Try4, Pdlim7, Popdc2, Prkcdbp, Myocd, Tnc, Rtn1, Timp2, Prkcdbp, Angptl7, Myom1, Adamts2, Nbl1, Ppap2b, Bicc1,
	Developmental processes	3927	↑	2	LOC100039649, Itln1	0.047	0.262
			↓	37	Ela2a, Synm, scl0003547.1_6, Flnc, Tagln, Hspb6, Cpe, Sspn, Flna, Cpa2, Sntg2, Serping1, Igfbp5, Calb2, LOC100046741, Zcchc18, Meis1, Rasl11b, Sdc3, scl0003781.1_22, Igfbp4, Igfbp5, Frmd6, Cav1, Myom1, Rtn1, Fam171b, Apoa4, Ppap2b, Bmp4, Armcx2, Rab11fip5, Calb2, Rims1, IGKV9-120_V00804$J00566_Ig_kap, P2ry14, Garnl3
